# Supplementary material for: Self-Assembled Nanotubes Based on Chiral H8-BINOL Modified with 1,2,3-Triazole to Recognize Bi3+ Efficiently by ICT Mechanism
Source: Micromachines (Basel). 2024 Jan 22;15(1):163. doi: 10.3390/mi15010163 (PMC10821062; doi:10.3390/mi15010163)
Supplement: Supplementary file 1 [file micromachines-15-00163-s001.zip]

Archive with 1 entries (1 files):
- micromachines-2775526-supplementary.pdf
